# Supplementary material for: Paracrine FGFs target skeletal muscle to exert potent anti-hyperglycemic effects
Source: Nat Commun. 2021 Dec 14;12:7256. doi: 10.1038/s41467-021-27584-y (PMC8671394; doi:10.1038/s41467-021-27584-y)
Supplement: Supplementary file 4 — Source data [file 41467_2021_27584_MOESM4_ESM.xlsx]

## Sheet: Fig.1
Fig. 1b
	Control (Glucose (% of initial))						Treated (Glucose (% of initial))
	mouse1	mouse2	mouse3	mouse4	mouse5	mouse6	mouse1	mouse2	mouse3	mouse4	mouse5	mouse6
FGF1	97.6665	109.619	113.717	87.4218	104.155	87.4218	64.8833	73.7621	80.2504	65.9078	48.8332	52.2482
FGF4	120.403	89.396	116.778	78.9262	111.544	82.953	59.1946	49.1275	55.9731	37.8524	47.1141	37.047
FGF8	97.7109	101.635	80.0523	93.7868	124.003	102.812	53.3682	94.5716	71.0268	51.0137	103.99	91.0399
FGF9	108.81	107.264	102.937	88.408	93.3539	99.2272	80.9892	72.0247	83.7712	80.3709	78.5162	83.4621
FGF7	75.3664	102.582	107.188	117.655	105.513	91.6957	94.6267	106.35	92.1145	106.769	85.8339	87.5087
Fig. 1c
	db/db (Glucose (mg/dl))						db/db+FGF1 (Glucose (mg/dl))						db/db+FGF4 (Glucose (mg/dl))						db/db+FGF21 (Glucose (mg/dl))
Time (h)	mouse1	mouse2	mouse3	mouse4	mouse5	mouse6	mouse1	mouse2	mouse3	mouse4	mouse5	mouse6	mouse1	mouse2	mouse3	mouse4	mouse5	mouse6	mouse1	mouse2	mouse3	mouse4	mouse5	mouse6
0	496.8	428.4	527.4	572.4	599.4	599.4	599.4	599.4	541.8	599.4	478.8	567	545.4	599.4	538.2	599.4	489.6	498.6	599.4	599.4	489.6	599.4	507.6	550.8
1	513	599.4	599.4	583.2	559.8	595.8	412.2	261	316.8	520.2	284.4	383.4	448.2	505.8	408.6	397.8	441	489.6	498.6	599.4	324	383.4	520.2	459
2	498.6	491.4	579.6	531	460.8	450	334.8	198	243	351	207	471.6	388.8	381.6	241.2	203.4	360	268.2	462.6	576	288	324	504	433.8
3	583.2	599.4	599.4	558	504	599.4	257.4	183.6	212.4	210.6	181.8	316.8	307.8	360	234	252	324	210.6	338.4	487.8	286.2	291.6	579.6	441
4	516.6	599.4	565.2	484.2	599.4	599.4	374.4	187.2	239.4	302.4	185.4	347.4	248.4	320.4	219.6	203.4	266.4	243	408.6	599.4	329.4	469.8	576	532.8
5	599.4	599.4	579.6	541.8	383.4	403.2	243	196.2	419.4	174.6	221.4	286.2	198	423	298.8	189	210.6	237.6	550.8	599.4	406.8	459	599.4	599.4
6	527.4	599.4	568.8	545.4	496.8	529.2	365.4	383.4	322.2	410.4	279	540	352.8	257.4	343.8	288	342	221.4	594	599.4	469.8	491.4	599.4	599.4
Fig. 1d
	DIO (Glucose (mg/dl))						DIO+FGF1 (Glucose (mg/dl))					DIO+FGF4 (Glucose (mg/dl))							DIO+FGF21 (Glucose (mg/dl))
Time (h)	mouse1	mouse2	mouse3	mouse4	mouse5	mouse6	mouse1	mouse2	mouse3	mouse4	mouse5	mouse1	mouse2	mouse3	mouse4	mouse5	mouse6	mouse7	mouse1	mouse2	mouse3	mouse4	mouse5	mouse6
0	187.2	230.4	214.2	181.8	212.4	192.6	205.2	203.4	225	280.8	230.4	210.6	221.4	248.4	194.4	201.6	185.4	176.4	214.2	189	185.4	239.4	187.2	219.6
1	248.4	235.8	253.8	196.2	304.2	228.6	201.6	208.8	248.4	165.6	212.4	266.4	196.2	194.4	230.4	266.4	174.6	217.8	212.4	219.6	225	205.2	158.4	210.6
2	187.2	264.6	228.6	185.4	194.4	201.6	160.2	196.2	189	158.4	151.2	154.8	208.8	171	183.6	167.4	176.4	169.2	201.6	163.8	210.6	185.4	198	239.4
3	275.4	196.2	259.2	203.4	198	187.2	138.6	154.8	151.2	138.6	160.2	129.6	189	153	151.2	163.8	167.4	153	237.6	201.6	194.4	226.8	174.6	201.6
4	187.2	190.8	221.4	187.2	217.8	192.6	120.6	124.2	198	144	129.6	178.2	201.6	149.4	131.4	167.4	131.4	144	178.2	180	174.6	210.6	185.4	203.4
5	162	180	203.4	185.4	239.4	203.4	167.4	115.2	171	169.2	144	205.2	174.6	201.6	145.8	153	138.6	151.2	196.2	144	203.4	185.4	219.6	246.6
6	167.4	205.2	196.2	207	181.8	181.8	190.8	151.2	172.8	174.6	187.2	198	151.2	208.8	149.4	162	108	144	178.2	180	185.4	187.2	196.2	228.6
Fig. 1e
	ob/ob (Glucose (mg/dl))					ob/ob+FGF1 (Glucose (mg/dl))					ob/ob+FGF4(Glucose (mg/dl))				ob/ob+FGF21 (Glucose (mg/dl))
Time (h)	mouse1	mouse2	mouse3	mouse4	mouse5	mouse1	mouse2	mouse3	mouse4	mouse5	mouse1	mouse2	mouse3	mouse4	mouse1	mouse2	mouse3	mouse4	mouse5
0	599.4	450	446.4	273.6	282.6	491.4	437.4	394.2	307.8	289.8	480.6	351	336.6	356.4	487.8	460.8	383.4	329.4	284.4
1	378	208.8	428.4	241.2	599.4	232.2	406.8	275.4	153	196.2	205.2	185.4	228.6	315	351	477	318.6	221.4	262.8
2	556.2	225	430.2	424.8	462.6	185.4	243	185.4	140.4	196.2	212.4	176.4	241.2	234	342	325.8	291.6	221.4	214.2
3	599.4	302.4	540	266.4	536.4	138.6	189	171	165.6	178.2	192.6	208.8	201.6	207	372.6	333	230.4	302.4	216
4	565.2	325.8	489.6	309.6	554.4	187.2	194.4	194.4	181.8	225	241.2	221.4	217.8	174.6	414	397.8	466.2	307.8	212.4
5	489.6	329.4	500.4	356.4	487.8	176.4	153	147.6	165.6	226.8	169.2	255.6	187.2	205.2	450	414	396	270	360
6	520.2	525.6	403.2	385.2	489.6	367.2	250.2	248.4	246.6	212.4	234	181.8	253.8	156.6	516.6	520.2	478.8	550.8	457.2
Fig. 1f
Food intake of db/db mice measured 24 hrs after acute i.p. injection with rFGF4, rFGF1, rFGF21 (each at 1.0 mg/kg body weight) or with PBS as a buffer control
db/db (g)	db/db+FGF4 (g)	db/db+FGF1 (g)	db/db+FGF21 (g)
5.85	4	1	4.6
4.35	4.1	1.1	3.9
5.4	5.5	1.1	4.15
Fig. 1g
Food intake of DIO mice measured 24 hrs after acute i.p. injection with rFGF4, rFGF1, rFGF21 (each at 1.0 mg/kg body weight) or with PBS as a buffer control
DIO (g)	DIO+FGF4 (g)	DIO+FGF1 (g)	DIO+FGF21 (g)
2.49375	1.15	1	2.3
2.05	1.9	0.075	2.25
2.813	2	0.7	1.85
Fig. 1h
Food intake of ob/ob mice measured 24 hrs after acute i.p. injection with rFGF4, rFGF1, rFGF21 (each at 1.0 mg/kg body weight) or with PBS as a buffer control
ob/ob (g)	ob/ob+FGF4 (g)	ob/ob+FGF1 (g)	ob/ob+FGF21 (g)
6.5	7.5	2	6.7
6.5	5.375	2.7	5.65
6.9	8.5	2.5	7.1

## Sheet: Fig.2
Fig. 2b
	PBS (18F-FDG uptake, ID%/g)					FGF4 (18F-FDG uptake, ID%/g)					FGF1 (18F-FDG uptake, ID%/g)					FGF21 (18F-FDG uptake, ID%/g)
	mouse1	mouse2	mouse3	mouse4	mouse5	mouse1	mouse2	mouse3	mouse4	mouse5	mouse1	mouse2	mouse3	mouse4	mouse5	mouse1	mouse2	mouse3	mouse4	mouse5
liver	0.906956	1.09304	0.952517	1.04748	1	0.765054	0.806106	0.886402	0.900262	0.998615	0.784969	0.949978	0.616551	0.620468	0.855125	0.789411	0.774101	0.529055	0.642082	0.290321
lower limb muscle	1.03275	0.967253	0.961675	1.03832	1	1.63556	1.93235	1.89956	1.8924	2.32652	1.33886	1.31203	1.28842	1.73814	1.44435	1.31107	0.744662	1.36918	1.05126	1.19728
back muscle	1.09482	0.905183	1.1145	0.885496	1	1.30328	1.25053	2.3141	1.85787	1.27631	1.34024	1.59444	2.03136	1.60274	1.22714	1.11511	1.0732	1.01654	1.85975	0.897337
Fig. 2c
	PBS (18F-FDG uptake, ID%/g)					FGF4 (18F-FDG uptake, ID%/g)					FGF1 (18F-FDG uptake, ID%/g)					FGF21 (18F-FDG uptake, ID%/g)
	mouse1	mouse2	mouse3	mouse4	mouse5	mouse1	mouse2	mouse3	mouse4	mouse5	mouse1	mouse2	mouse3	mouse4	mouse5	mouse1	mouse2	mouse3	mouse4	mouse5
liver	0.93974	1.06026	0.939417	1.06058	1	0.773144	0.740371	1.15484	0.948182	0.895	0.797476	0.933995	0.676861	0.620059	0.999316	1.12158	0.993843	0.655327	0.800438	0.358713
lower limb muscle	1.01639	0.983611	0.999828	1.00017	1	1.6337	2.00475	1.86193	1.85529	2.36121	1.28087	1.31871	1.33335	1.70618	1.48359	1.36329	0.714079	1.33126	1.01414	1.38423
back muscle	1.09036	0.909636	1.14789	0.852111	1	1.36871	1.30981	2.41086	1.83785	1.38919	1.31465	1.69397	2.16725	1.68598	1.16331	1.17464	1.01943	0.99097	1.87095	0.880695
Fig. 2d
	PBS (18F-FDG uptake, ID%/g)				FGF4 (18F-FDG uptake, ID%/g)				FGF1 (18F-FDG uptake, ID%/g)				FGF21 (18F-FDG uptake, ID%/g)
	mouse1	mouse2	mouse3	mouse4	mouse1	mouse2	mouse3	mouse4	mouse1	mouse2	mouse3	mouse4	mouse1	mouse2	mouse3	mouse4
liver	1.8072	1.1622	1.1516	1.1952	0.8126	1.1472	1.1354	1.5094	1.3616	1.5194	1.525	1.111	1.5289	1.3616	1.2872	0.8383
lower limb muscle	0.8585	0.8824	0.8095	0.4206	2.4608	2.0001	1.7742	2.323	1.1309	1.1066	1.3297	1.7411	0.5611	0.5488	1.1801	0.9962
back muscle	0.6556	0.6177	0.7528	0.5877	1.6137	1.3384	2.144	1.2951	0.791	0.542	1.5441	1.3654	0.5844	0.5261	0.5252	1.2647
SWAT	0.1368	0.2104	0.091	0.1048	1.3446	0.2416	0.3263	0.2589	0.2704	0.1639	0.2698	0.2304	0.1432	0.0911	0.461	0.1823
epi-WAT	0.1344	0.2719	0.1084	0.0962	0.6172	0.2452	0.384	0.2049	0.3108	0.1858	0.3246	0.2405	0.2127	0.089	0.3787	0.1571
Fig. 2f							Fig. 2g
GLUT4 positive cell (%)							GLUT4/GAPDH
	PBS	FGF4	FGF1	FGF21				PBS	FGF4	FGF1	FGF21
mouse1	13	36	32	18			mouse1	0.28076	0.971763	0.917914	0.309855
mouse2	23	40	39	15			mouse2	0.354211	1.11716	0.883478	0.267855
mouse3	14	38	38	18			mouse3	0.26954	1.17755	1.05009	0.373055
mouse4	15	40	34	20			mouse4	0.36791	1.09981	0.829653	0.417153
mouse5	15	55	34	20
Fig. 2h
Relative mRNA levels
	Liver	Muscle	WAT
mouse1	0.017793	0.008	0.112769
mouse2	0.059845	0.0164	0.116827
mouse3	0.040852	0.0091	0.118086
mouse4	0.054751	0.0146	0.096749
mouse5	0.051493	0.0098	0.09121
mouse6	0.033161	0.01	0.120326

## Sheet: Fig.3
Fig. 3a
pFGFR1/FGFR1										pAMPKα/AMPKα
	db/db	db/db+FGF4									db/db	db/db+FGF4
mouse1	0.300982	0.789084								mouse1	0.252306	0.499092
mouse2	0.267811	0.832326								mouse2	0.262422	0.884019
mouse3	0.489813	1.79297								mouse3	0.162036	0.783938
mouse4	0.263886	0.747488								mouse4	0.262917	0.679432
mouse5	0.324304	0.672275								mouse5	0.344823	1.29212
mouse6	0.679309	1.5077								mouse6	0.209352	0.819101
Fig. 3b
	WT (Glucose (mg/dl))							WT+FGF4 (Glucose (mg/dl))							AMPKα2-/- (Glucose (mg/dl))							AMPKα2-/-+FGF4 (Glucose (mg/dl))
Time (h)	mouse1	mouse2	mouse3	mouse4	mouse5	mouse6	mouse7	mouse1	mouse2	mouse3	mouse4	mouse5	mouse6	mouse7	mouse1	mouse2	mouse3	mouse4	mouse5	mouse6	mouse7	mouse1	mouse2	mouse3	mouse4	mouse5	mouse6	mouse7
0	215	178	251	168	179	167	186	236	168	157	245	205	168	198	168	185	219	172	245	195	246	146	236	245	198	241	187	169
6	215	186	241	186	192	186	214	153	132	109	162	138	108	95	179	162	240	158	218	201	239	187	249	258	162	230	162	142
Fig. 3d
AMPKα2/GAPDH										GLUT4/GAPDH
	WT	WT+FGF4	AMPKα2-/-	AMPKα2-/-+ FGF4							WT	WT+FGF4	AMPKα2-/-	AMPKa2-/-+FGF4
mouse1	0.434	0.498	0.12	0.08						mouse1	0.362	0.804	0.346	0.372
mouse2	0.49	0.309	0.124	0.066						mouse2	0.355	0.758	0.375	0.38
mouse3	0.283	0.377	0.182	0.17						mouse3	0.303	0.689	0.356	0.407
mouse4	0.408	0.457	0.084	0.082						mouse4	0.401	0.799	0.372	0.261
mouse5	0.439	0.382	0.08	0.079						mouse5	0.215956	1.23514	0.405545	0.280395
										mouse6	0.525739	1.12974	0.358444	0.163741
Fig. 3e
Relative mRNA levels
FGFR1c	FGFR2b	FGFR2c	FGFR3b	FGFR3c	FGFR4
0.668702	0.02924	0.010701	0.011155	0.100094	0.280597
0.49346	0.030967	0.007395	0.006799	0.034951	0.033796
0.849694	0.001658	0.01335	0.012145	0.061546	0.118558
1.06108	0.049464	0.031807	0.02335	0.103644	0.239182
1.38584	0.037265	0.021546	0.003631	0.094958	0.384391
1.72534	0.000468	0.025319	0.0179	0.098063	0.345937
1.07843	0.009316	0.046509	0.067306	0.109099	0.358415
1.25945		0.009874	0.183648	0.07748	0.283967
0.478005		0.010613	0.003671	0.016693	0.13717
Fig. 3f
FGFR1/GAPDH								pAMPKα/AMPKα								GLUT4/GAPDH
	WT	WT+FGF4	imKO	imKO+FGF4					WT	WT+FGF4	imKO	imKO+FGF4					WT	WT+FGF4	imKO	imKO+FGF4
mouse1	1.79223	1.67784	1.02563	1.0292				mouse1	0.299827	0.835718	0.272893	0.397831				mouse1	0.46286	0.715859	0.321405	0.359831
mouse2	2.15337	1.8769	0.984592	0.969932				mouse2	0.122187	0.818336	0.3294	0.22774				mouse2	0.477781	0.746357	0.42886	0.361334
mouse3	1.58992	1.84476	0.787403	0.749687				mouse3	0.196302	0.841583	0.199974	0.274256				mouse3	0.553334	0.798541	0.564416	0.313146
mouse4	2.11244	1.87425	0.853451	0.863834				mouse4	0.153393	0.846001	0.188076	0.209007				mouse4	0.480468	0.835705	0.517276	0.563591
Fig. 3h
	WT (Glucose (mg/dl))					WT+FGF4 (Glucose (mg/dl))					imKO (Glucose (mg/dl))					imKO+FGF4 (Glucose (mg/dl))
Time (h)	mouse1	mouse2	mouse3	mouse4	mouse5	mouse1	mouse2	mouse3	mouse4	mouse5	mouse1	mouse2	mouse3	mouse4	mouse5	mouse1	mouse2	mouse3	mouse4	mouse5
0	172.8	165.6	165.6	167.4	230.4	174.6	190.8	163.8	183.6	185.4	158.4	165.6	158.4	176.4	194.4	176.4	190.8	196.2	153	176.4
6	183.6	178.2	167.4	198	216	138.6	144	117	142.2	154.8	169.2	172.8	178.2	180	172.8	171	136.8	178.2	171	194.4

## Sheet: Fig.4
Fig. 4a
Glucose uptake (RLU/mg protein)
vehicle	FGF4 (0.1μg/mL)	FGF4 (0.5μg/mL)	Insulin
1138.51	1240.31	1503.39	1289.99
1013.93	1267.14	1477.06	1507.6
917.467	1304.59	1656.77	1263.59
1067.49	1374.92	1502.53	1531.95
Fig. 4b
	vehicle			FGF4 (0.1μg/mL)			FGF4 (0.5μg/mL)			Insulin
pFGFR1/FGFR1	0.902335	0.899052	0.900049	1.09605	1.36168	1.13814	1.34865	1.7632	1.31009	0.922862	1.22059	0.975129
pAMPKα/AMPKα	0.380726	0.371937	0.370853	0.834964	0.595401	0.60946	0.942435	0.898428	0.771807	0.545789	0.433681	0.411132
GLUT4/GAPDH	0.395204	0.403565	0.400165	0.721808	0.687364	0.675362	0.917226	1.04313	1.0032	0.760669	0.705649	0.693816
Fig. 4c
GLUT4/Na-K-ATPase
vehicle	FGF4	Insulin
0.503294	1.0105	0.774625
0.583999	1.08265	0.873058
0.405211	1.28604	0.839757
0.688532	1.05167	0.992862
Fig. 4d
Cellular Surface fluorescence area (% relative to control insulin)
vehicle	FGF4	Insulin
31.7215	79.9753	77.7184
27.8012	89.1825	71.7521
32.5805	111.79	78.7649
31.1983	94.1336	91.0958
27.1765	107.191	138.178
37.4067	91.2832	87.4723
25.5755	107.246	116.695
28.1292	97.2574	105.598
18.7658		132.298
36.5789		100.428
21.3819
23.5373
13.1821
12.6823
11.4329
Fig. 4e
pAMPKα/AMPKα						GLUT4/GAPDH
Ctrl	FGF4	PD166866+FGF4				Ctrl	FGF4	PD166866+FGF4
0.109248	0.496361	0.187949				0.369736	0.453635	0.236532
0.243312	0.563302	0.190367				0.198989	0.591163	0.332828
0.171343	0.533326	0.178674				0.34319	0.496203	0.180373
Fig. 4 f
AMPKα/GAPDH							GLUT4/GAPDH
Ctrl siRNA (-)	Ctrl siRNA (+)	AMPKα2 siRNA (-)	AMPKα2 siRNA (+)				Ctrl siRNA (-)	Ctrl siRNA (+)	AMPKα2 siRNA (-)	AMPKα2 siRNA (+)
1.48711	1.30007	0.51242	0.357303				0.447317	1.17014	0.655429	0.546605
1.38748	1.78761	0.523357	0.467686				0.527877	1.08199	0.485475	0.26115
2.21596	1.32518	0.370569	0.357011				0.439875	1.39732	0.64745	0.316464
Fig. 4 g							Fig. 4 h

## Sheet: Fig.5
Fig. 5a
	db/m (Glucose (mg/dl))														db/db (Glucose (mg/dl))								db/db+FGF4 (Glucose (mg/dl))
Time (day)	mouse1	mouse2	mouse3	mouse4	mouse5	mouse6	mouse7	mouse8	mouse9	mouse10	mouse11	mouse12	mouse13	mouse14	mouse1	mouse2	mouse3	mouse4	mouse5	mouse6	mouse7	mouse8	mouse1	mouse2	mouse3	mouse4	mouse5	mouse6	mouse7	mouse8
0	138.6	129.6	140.4	136.8	131.4	120.6	158.4	142.2	165.6	153	154.8	138.6	144	145.8	556.2	444.6	424.8	442.8	574.2	583.2	412.2	331.2	390.6	385.2	599.4	460.8	486	453.6	505.8	460.8
2	165.6	133.2	127.8	129.6	133.2	136.8	158.4	136.8	136.8	169.2	135	153	124.2	136.8	558	527.4	435.6	595.8	599.4	599.4	399.6	457.2	145.8	223.2	405	158.4	216	207	417.6	217.8
4	160.2	151.2	129.6	144	142.2	171	154.8	144	180	163.8	149.4	145.8	183.6	147.6	599.4	599.4	599.4	599.4	599.4	599.4	406.8	437.4	153	286.2	336.6	145.8	208.8	205.2	343.8	250.2
6	176.4	151.2	145.8	126	163.8	144	151.2	153	196.2	158.4	153	140.4	169.2	142.2	559.8	558	599.4	599.4	599.4	599.4	487.8	599.4	181.8	372.6	325.8	246.6	135	250.2	405	279
8	138.6	140.4	138.6	120.6	136.8	156.6	138.6	127.8	140.4	153	140.4	142.2	151.2	145.8	592.2	529.2	599.4	462.6	599.4	599.4	478.8	381.6	237.6	347.4	403.2	253.8	228.6	304.2	421.2	340.2
10	163.8	140.4	156.6	138.6	160.2	140.4	145.8	156.6	127.8	142.2	149.4	158.4	167.4	158.4	549	547.2	523.8	511.2	599.4	583.2	361.8	365.4	187.2	300.6	284.4	207	255.6	241.2	361.8	325.8
12	163.8	140.4	158.4	135	156.6	136.8	160.2	140.4	163.8	135	131.4	153	124.2	142.2	534.6	538.2	597.6	577.8	592.2	595.8	430.2	459	178.2	257.4	334.8	223.2	241.2	259.2	363.6	248.4
14	154.8	151.2	154.8	158.4	131.4	154.8	158.4	149.4	183.6	140.4	138.6	172.8	138.6	149.4	541.8	545.4	565.2	505.8	561.6	541.8	302.4	313.2	171	255.6	210.6	275.4	189	277.2	336.6	315
16	147.6	169.2	167.4	131.4	145.8	183.6	153	145.8	149.4	138.6	153	171	145.8	165.6	507.6	588.6	518.4	529.2	460.8	599.4	388.8	513	250.2	297	203.4	262.8	286.2	293.4	426.6	383.4
18	178.2	165.6	158.4	118.8	142.2	158.4	181.8	163.8	198	151.2	154.8	145.8	147.6	158.4	558	599.4	576	599.4	471.6	599.4	509.4	556.2	169.2	262.8	205.2	275.4	300.6	367.2	446.4	358.2
20	154.8	154.8	142.2	127.8	169.2	145.8	210.6	156.6	154.8	149.4	160.2	142.2	136.8	131.4	590.4	588.6	543.6	577.8	496.8	599.4	329.4	475.2	181.8	273.6	255.6	194.4	318.6	289.8	379.8	275.4
22	142.2	167.4	140.4	140.4	147.6	144	162	149.4	147.6	147.6	127.8	145.8	147.6	133.2	498.6	480.6	408.6	514.8	473.4	599.4	351	367.2	187.2	243	201.6	178.2	180	268.2	306	273.6
24	154.8	131.4	147.6	133.2	145.8	153	160.2	169.2	163.8	165.6	142.2	145.8	163.8	153	585	586.8	424.8	599.4	576	599.4	351	423	169.2	253.8	167.4	316.8	185.4	322.2	316.8	361.8
26	147.6	136.8	145.8	142.2	124.2	160.2	158.4	149.4	158.4	142.2	156.6	145.8	158.4	151.2	570.6	599.4	469.8	536.4	574.2	599.4	376.2	469.8	198	277.2	181.8	219.6	189	284.4	329.4	356.4
28	154.8	135	142.2	129.6	144	147.6	149.4	151.2	140.4	142.2	145.8	156.6	154.8	147.6	487.8	599.4	415.8	541.8	590.4	599.4	302.4	478.8	169.2	194.4	185.4	203.4	169.2	237.6	298.8	266.4
30	165.6	129.6	147.6	117	127.8	136.8	133.2	145.8	131.4	154.8	147.6	145.8	138.6	174.6	520.2	599.4	599.4	568.8	599.4	599.4	414	543.6	172.8	203.4	320.4	259.2	169.2	268.2	232.2	286.2
32	172.8	190.8	163.8	135	138.6	158.4	140.4	149.4	142.2	158.4	147.6	158.4	171	151.2	547.2	599.4	412.2	599.4	599.4	599.4	225	244.8	223.2	205.2	198	208.8	201.6	246.6	289.8	313.2
34	172.8	147.6	149.4	120.6	131.4	151.2	176.4	149.4	163.8	140.4	145.8	151.2	160.2	163.8	577.8	599.4	507.6	599.4	599.4	599.4	230.4	235.8	149.4	208.8	210.6	237.6	230.4	207	318.6	234
36	133.2	147.6	138.6	142.2	131.4	149.4	160.2	131.4	129.6	135	133.2	138.6	131.4	138.6	599.4	599.4	415.8	599.4	599.4	599.4	201.6	203.4	183.6	235.8	160.2	185.4	162	185.4	282.6	192.6
Fig. 5b
	db/m (body weight (g))														db/db (body weight (g))								db/db+FGF4 (body weight (g))
Time (day)	mouse1	mouse2	mouse3	mouse4	mouse5	mouse6	mouse7	mouse8	mouse9	mouse10	mouse11	mouse12	mouse13	mouse14	mouse1	mouse2	mouse3	mouse4	mouse5	mouse6	mouse7	mouse8	mouse1	mouse2	mouse3	mouse4	mouse5	mouse6	mouse7	mouse8
0	24.9	28.6	27.1	25.7	27.1	25	26.6	24.1	27.2	26.6	21.7	23.6	24.8	24	52.4	52.8	43.1	51	52.4	44.2	49.7	55.8	45.8	52.5	44.7	43.1	45.8	46.1	53.2	52.2
2	24.6	28.1	27.1	25.6	26.5	24.5	26.7	23.9	27.1	26.7	21.6	23.6	25.2	24.1	53.2	54.2	44.9	52.1	53.8	45.8	51.7	56.8	45.6	53.2	45.8	44.2	46.9	46.3	52.4	52.1
4	24.4	28.7	27	25.8	27.1	25.1	26.8	24.4	26.7	26.2	21.8	23.5	25	24.6	54.6	55.8	46	52.9	54.9	47.5	52.3	57.2	46	53.4	46	45.5	46.2	46.2	54.1	52.4
6	24.6	28.8	27.2	25.3	27.1	24.5	26.5	23.8	26.8	26.2	22.1	24	25	24.3	54.7	56.7	45.6	52.8	55.8	48.5	52.8	58.8	46.6	53.2	46.8	46.2	46.6	46.8	54.9	51.4
8	24.5	28.6	27.3	25.9	26.9	25.2	26.9	23.7	26.8	26	21.6	24.2	25.7	25.1	55.3	57.2	46.8	54.4	56.7	49	52.1	58.6	46	54.8	48	47.3	47.6	47.5	55.3	51.7
10	24.8	28.6	27	25.5	26.8	25.2	26.9	23.9	27.3	26.8	22.1	24.2	25.8	25	55.1	58	46.7	54.5	56.8	49.6	52.6	59.2	47.6	56.8	49.1	48.9	47.3	48.9	55.8	52.7
12	24.8	29	27.4	25.3	26.8	25.1	26.6	24.5	26.6	26.4	22.1	24.2	26.3	25.3	55.3	57.7	47.2	54.4	55.6	49.3	52.6	59.3	47	55.9	48.6	48	47.3	48.2	55.2	51.1
14	25.1	28.6	27.1	25.4	26.6	25.6	26.8	24.3	27.2	27.1	22.2	24.3	26.5	25.7	55.9	57.1	46.5	53.4	55.3	49.9	53	59.1	47.4	56.6	49.4	48.2	47.5	48.9	55.8	51.9
16	25.4	29.2	26.9	25.6	27.1	25.2	27	24.5	27.3	26.5	22.1	23.9	26.7	26.1	56.8	57.3	48.3	54.1	55.8	48.8	53.8	59	47.6	56.7	50.7	49.8	48.5	49.9	57.6	52.7
18	25	28.6	26.6	25.6	27	24.8	26.7	24.5	27.4	26.4	22.1	24	26.9	25.2	57.7	57.9	46.5	56.1	55.4	49.5	53.5	60.6	47.7	57	51	50.2	49.6	51.3	58.9	53.1
20	25	28.7	27.3	25.5	27.1	25.1	27.3	25	27.6	26.4	22.3	24.1	26.5	25.2	55.1	57.3	46	56.4	55.5	49	54.8	61.1	47.9	57.4	51.1	50.3	49.8	51.4	58.9	53.1
22	25.4	28.8	27.2	25.7	27	25	27.5	25.5	27.6	26.9	22.4	24.7	27	25.6	57	58.2	46.9	57.5	56.6	49.4	56.2	61.9	48.2	58.7	52.2	51.7	50.3	53.5	60.4	54.3
24	25.4	28.7	27.4	26.4	27.4	24.9	27.6	25	27.2	26.9	22.3	24.4	26.8	25	56	58.3	46.8	57.9	56.3	49.4	56	61.5	48.1	58.8	53.2	51.7	51.6	54.6	60.5	54.8
26	25.9	29	27.6	26.6	27.6	25.3	27.5	25.3	27.8	26.8	22.9	24.7	26.8	25.4	56.6	58.3	47.4	57.2	56.5	49.8	55.1	61.3	48.6	60.4	53	52	52.6	55.6	60	56.3
28	25.4	29	27.6	26.1	27.5	25.3	27.6	25.8	27.7	27.3	22.5	24.7	26.7	25.2	57	58.7	48	57.9	56	49.7	55.2	61.7	48.5	61.3	53.2	52.6	52.8	56.9	60.6	56.1
30	25.3	28.3	27.8	26.1	27.2	25.4	27.1	25.4	27.8	27	23.1	24.4	26.6	25.2	56.2	57.9	46.2	58.2	56	47.5	55.2	61.5	48.3	59	53.9	53.3	51.4	55.7	60.6	56.1
32	25.5	28.5	27.7	26.3	27.1	25.7	27.2	25.2	27.9	27.3	23	24.6	27.1	25.3	55.1	57.7	46.2	55.1	54.8	47.2	53.4	61.5	47.3	59.9	53.9	53	52	56	58.8	57.7
34	25.8	28.2	27.6	25.9	27.1	25.2	27.1	25	27.7	26.7	22.7	24.2	26.4	25.1	53.4	57.2	46	55	54.2	47.4	53.9	61.7	47.2	58.3	54.1	52.6	52.3	55.7	57.6	58.1
36	25.2	28.4	27.4	25.7	27	25.6	27.4	25.3	27.5	26.7	23	24.6	26.3	25.1	54.8	58	46.6	55	54.7	46.8	54.1	61.2	47.7	59.1	54.5	53.4	51.6	58.4	57	59
Fig. 5c													Fig. 5d
	DIO (Glucose (mg/dl))					DIO+FGF4 (Glucose (mg/dl))								DIO (body weight (g))					DIO+FGF4 (body weight (g))
Time (day)	mouse1	mouse2	mouse3	mouse4	mouse5	mouse1	mouse2	mouse3	mouse4	mouse5			Time (day)	mouse1	mouse2	mouse3	mouse4	mouse5	mouse1	mouse2	mouse3	mouse4	mouse5
0	207	230.4	189	241.2	176.4	205.2	203.4	180	223.2	257.4			0	37.2	32.3	53.2	49.2	34.1	41.5	35.2	40.6	47.4	33
2	190.8	217.8	217.8	235.8	181.8	201.6	207	180	160.2	162			2	37.9	31.8	53.4	49.7	33.7	40.6	34.6	40.4	47.6	33.2
4	217.8	194.4	248.4	262.8	180	174.6	153	194.4	167.4	174.6			4	39	32.8	54.7	50.9	34.6	41.6	35.2	41.8	49.2	33.5
6	189	203.4	225	234	178.2	171	167.4	180	165.6	178.2			6	40.1	33.2	54.8	51.5	34.9	41.8	35.4	42	50	33
8	212.4	243	261	266.4	192.6	162	151.2	158.4	145.8	165.6			8	40.8	33.3	55.7	51.8	35.3	43.1	36.4	43.7	51.2	34.5
10	210.6	226.8	210.6	230.4	201.6	145.8	156.6	172.8	174.6	153			10	41.6	33.4	56.1	51.9	35.5	43.6	36.6	44	51.5	33.9
12	221.4	207	232.2	241.2	201.6	142.2	160.2	169.2	176.4	178.2			12	40.7	32.7	52.2	49.1	33.3	41.3	34.7	42.2	47.8	33.1
14	216	205.2	198	221.4	194.4	140.4	162	156.6	147.6	176.4			14	40.3	32.7	52.6	50.6	33.8	43	36.2	43.7	50.1	33.1
Fig. 5e
OGTT	db/m (Glucose (mg/dl))					db/db (Glucose (mg/dl))					db/db+FGF4 (Glucose (mg/dl))								AUC （x104）
Time (min)	mouse1	mouse2	mouse3	mouse4	mouse5	mouse1	mouse2	mouse3	mouse4	mouse5	mouse1	mouse2	mouse3	mouse4	mouse5				db/m	db/db	db/db+FGF4
0	104.4	147.6	88.2	95.4	118.8	552.6	473.4	480.6	327.6	455.4	244.8	228.6	343.8	235.8	183.6			mouse1	1.9278	7.4696	4.6818
15	228.6	286.2	268.2	293.4	261	799.2	799.2	838.8	604.8	599.4	599.4	599.4	599.4	563.4	599.4			mouse2	2.3612	8.4875	5.0963
30	165.6	246.6	210.6	225	239.4	604.8	770.4	1083.6	1105.2	617.4	471.6	594	979.2	599.4	599.4			mouse3	2.0034	8.5523	7.8066
60	172.8	178.2	160.2	183.6	205.2	599.4	756	599.4	594	635.4	378	439.2	716.4	417.6	352.8			mouse4	2.2437	7.7166	5.103
120	118.8	154.8	113.4	133.2	154.8	599.4	599.4	599.4	468	561.6	279	237.6	466.2	284.4	199.8			mouse5	2.4071	7.1739	4.5725
Fig. 5f
OGTT	DIO (Glucose (mg/dl))						DIO+FGF4 (Glucose (mg/dl))									AUC （x104）
Time (min)	mouse1	mouse2	mouse3	mouse4	mouse5	mouse6	mouse1	mouse2	mouse3	mouse4	mouse5	mouse6				DIO	DIO+FGF4
0	183.6	165.6	163.8	196.2	149.4	169.2	140.4	153	145.8	151.2	160.2	185.4			mouse1	3.0555	2.3445
10	369	360	343.8	433.8	421.2	369	270	284.4	279	284.4	275.4	320.4			mouse2	3.825	2.4813
30	288	280.8	252	347.4	307.8	316.8	219.6	174.6	178.2	196.2	221.4	264.6			mouse3	3.1932	2.4543
60	192.6	320.4	295.2	313.2	289.8	257.4	198	221.4	205.2	196.2	212.4	210.6			mouse4	3.8124	2.3886
90	246.6	351	261	288	286.2	232.2	165.6	203.4	205.2	187.2	203.4	216			mouse5	3.6387	2.5857
120	248.4	324	198	261	289.8	192.6	153	178.2	190.8	163.8	194.4	194.4			mouse6	3.1878	2.8062
Fig. 5g																Fig. 5h
	db/db (Glucose (mg/dl))							db/db+FGF4 (Glucose (mg/dl))									db/db (GIR (mg/kg/min))							db/db+FGF4 (GIR (mg/kg/min))
Time (min)	mouse1	mouse2	mouse3	mouse4	mouse5	mouse6	mouse7	mouse1	mouse2	mouse3	mouse4	mouse5	mouse6			Time (min)	mouse1	mouse2	mouse3	mouse4	mouse5	mouse6	mouse7	mouse1	mouse2	mouse3	mouse4	mouse5	mouse6
0	351	397.8	365.4	484.2	379.8	444.6	482.4	205.2	289.8	225	158.4	430.2	203.4			0	0	0	0	0	0	0	0	0	0	0	0.943396	0	1.04384
10	216	324	340.2	392.4	268.2	381.6	489.6	198	268.2	221.4	135	430.2	230.4			10	0	0	0	0	0	0	0	0	0	0	0.943396	0	1.04384
20	165.6	199.8	297	324	230.4	288	405	171	212.4	180	131.4	293.4	187.2			20	0.943396	0.990099	0	0	0	0	0	1.10375	0	0.952381	1.88679	0	2.08768
30	151.2	225	234	252	187.2	212.4	374.4	145.8	165.6	138.6	102.6	230.4	138.6			30	1.88679	0	2.00401	0	0	0	0	4.41501	2.92969	5.71429	6.60377	0	6.26305
40	127.8	147.6	219.6	181.8	158.4	192.6		122.4	144	124.2	108	171	142.2			40	3.77358	0.990099	0	0	1.12108	0	0	11.0375	5.85938	8.57143	7.54717	0	8.35073
50	115.2	136.8	163.8	174.6	124.2	199.8	275.4	127.8	131.4	115.2	95.4	162	151.2			50	5.66038	1.9802	1.002	0	4.4843	0	0	13.245	8.78906	11.4286	12.2642	0	8.35073
60	111.6	126	138.6	167.4	115.2	158.4	207	140.4	120.6	111.6	102.6	162	154.8			60	6.60377	3.9604	2.00401	0	7.84753	0	0	13.245	11.7188	14.2857	14.1509	0	8.35073
70	113.4	124.2	129.6	151.2	111.6	140.4	203.4	131.4	120.6	99	97.2	136.8	135			70	6.60377	4.9505	2.20441	0	8.96861	2.05339	0	13.245	11.7188	19.0476	16.0377	3.06122	11.4823
80	106.2	117	122.4	124.2	91.8	135	135	140.4	117	102.6	108	133.2	142.2			80	8.49057	6.93069	2.80561	3.48837	11.2108	2.05339	0	12.1413	12.6953	20	16.9811	3.06122	11.4823
90	100.8	111.6	111.6	117	106.2	124.2	140.4	138.6	111.6	111.6	117	117	147.6			90	9.43396	8.91089	3.80762	5.81395	12.3318	6.16016	0.524109	11.0375	14.6484	20	16.9811	6.12245	11.4823
100	109.8	109.8	100.8	102.6	104.4	113.4	126	131.4	111.6	118.8	111.6	120.6	149.4			100	10.3774	9.90099	8.01603	9.30233	14.574	10.2669	1.57233	11.0375	15.625	19.0476	18.8679	6.12245	11.4823
110	113.4	106.2	113.4	104.4	108	111.6	108	120.6	111.6	117	113.4	120.6	174.6			110	10.3774	11.8812	10.02	11.6279	15.6951	12.3203	5.24109	13.245	16.6016	20	19.8113	7.14286	9.39457
120	111.6	88.2	126	111.6	108	129.6	108	120.6	115.2	131.4	127.8	111.6	163.8			120	10.3774	9.90099	9.01804	11.6279	17.9372	10.2669	6.28931	14.3488	18.5547	19.0476	17.9245	11.2245	9.39457
130	120.6	108	140.4	104.4	104.4	124.2	104.4	124.2	122.4	122.4	117	113.4	147.6			130	11.3208	7.92079	6.01202	15.1163	17.9372	11.2936	8.38574	13.7969	18.5547	19.0476	18.8679	15.3061	9.39457
140	113.4	122.4	133.2	111.6	111.6	126	106.2	129.6	118.8	122.4	129.6	117	140.4			140	10.3774	7.42574	6.01202	15.1163	14.574	10.2669	9.43396	13.245	19.5312	20	17.9245	16.3265	10.4384
150	133.2	113.4	135	120.6	120.6	120.6	124.2	117	118.8	126	120.6	124.2	144			150	11.3208	7.92079	6.01202	13.9535	17.3767	11.2936	8.38574	13.7969	21.4844	19.0476	18.3962	15.8163	9.39457
160	126	115.2	124.2	126	111.6	126	133.2	136.8	126	122.4	115.2	120.6	147.6			160	10.3774	7.92079	6.01202	12.7907	16.8161	10.2669	7.33753	13.245	20.5078	19.0476	18.8679	17.3469	8.35073
170	133.2	117	126	120.6	126	129.6	149.4	124.2	138.6	126	127.8	118.8	165.6			170	10.3774	7.92079		11.1628	14.3498		6.28931	13.245	20.5078	19.0476	18.3962	17.8571	7.51566
180	127.8	117	124.2	124.2	126	131.4	144	122.4	145.8	120.6	131.4	129.6	156.6
190	126	120.6	127.8	122.4	124.2	127.8	142.2	122.4	144	124.2	127.8	133.2	142.2
Fig. 5i														Fig. 5j														Fig. 5k
GIR (mg/kg/min)														GDR (mg/kg/min)														IS-GDR (mg/kg/min)
DIO							DIO+FGF4							DIO							DIO+FGF4							DIO							DIO+FGF4
mouse1	mouse2	mouse3	mouse4	mouse5	mouse6	mouse7	mouse1	mouse2	mouse3	mouse4	mouse5			mouse1	mouse2	mouse3	mouse4	mouse5	mouse6	mouse7	mouse1	mouse2	mouse3	mouse4	mouse5			mouse1	mouse2	mouse3	mouse4	mouse5	mouse6	mouse7	mouse1	mouse2	mouse3	mouse4	mouse5
17.24	9.28	17.68	15.28	14.54	12.64	10.83	24.24	26.06	25.95	30.95	22.58			18.44	15.86	23.89	20.44	27.93	23.2	19.55	27.47	27.08	28.22	33.59	28.16			4.01	0.73	2.33	1.48	3.86	0.79	2.14	6.1	7.72	17.65	21.67	8.83

## Sheet: Fig.6
Fig. 6a
pAMPKα/AMPKα							pAKT/AKT							pGS/GS							GLUT4/GAPDH
	db/m	db/db	db/db+FGF4					db/m	db/db	db/db+FGF4					db/m	db/db	db/db+FGF4					db/m	db/db	db/db+FGF4
mouse1	0.965776	0.186232	0.47439				mouse1	0.573377	0.199925	0.270077				mouse1	0.056507	0.665075	0.280049				mouse1	1.36964	0.762582	0.964008
mouse2	0.608375	0.132908	0.448545				mouse2	0.500376	0.174478	0.424121				mouse2	0.150946	0.512639	0.234729				mouse2	1.24111	0.676046	0.966394
mouse3	0.678857	0.163515	0.574733				mouse3	0.536579	0.200364	0.334916				mouse3	0.047402	0.624974	0.305887				mouse3	1.05663	0.522692	1.00453
mouse4	0.683372	0.136285	0.8745				mouse4	0.464892	0.14774	0.40925				mouse4	0.110083	0.590369	0.238242				mouse4	1.02491	0.48025	0.991516
Fig. 6c						Fig. 6d
Glycogen (mg/g)						Relative mRNA levels
	db/m	db/db	db/db+FGF4				db/db						db/db+FGF4
mouse1	1.10347	0.548324	0.962738				mouse1	mouse2	mouse3	mouse4	mouse5	mouse6	mouse1	mouse2	mouse3	mouse4	mouse5	mouse6
mouse2	1.2538	0.517179	0.793219			Pkm	0.561315	0.553328	0.823296	0.772541	0.866665	0.821645	1.16979	1.03731	0.918783	0.801565	1.40908	1.44194
mouse3	1.18495	0.568839	1.06792			Hk2	0.843259	0.736538	0.864634	1.27068	1.12015	0.95735	2.22568	2.38016	1.13774	1.09467	1.99265	2.00779
mouse4	1.3049	0.597043	0.965512			Sdha	0.495586	0.512041	0.816971	0.789188	0.716709	0.761633	1.04148	1.01036	0.982262	0.986688	1.6143	1.52768
mouse5	1.14613	0.50774	1.07291			Pdha1	0.515751	0.420124	0.833574	0.779275	0.763376	0.656147	1.14051	1.02729	0.989167	1.1133	1.47846	1.57675
mouse6	1.30383	0.524589	0.909584			Pdk4	1.19724	1.33642	1.39677	1.45344	1.16956	1.14144	0.318626	0.333844	0.679687	0.614101	0.375336	0.353109
Fig. 6e
	pAMPKα/AMPKα								pAKT/AKT								pGS/GS								GLUT4/GAPDH
		DIO	DIO+FGF4							DIO	DIO+FGF4							DIO	DIO+FGF4							DIO	DIO+FGF4
	mouse1	0.107654	0.982858						mouse1	0.207676	0.860268						mouse1	0.925857	0.325888						mouse1	0.695572	1.14172
	mouse2	0.134346	0.767967						mouse2	0.209863	0.861783						mouse2	0.977693	0.479377						mouse2	0.759434	1.16626
	mouse3	0.110681	0.960205						mouse3	0.296466	0.929198						mouse3	0.821746	0.554727						mouse3	0.510014	1.45225
	mouse4	0.297293	0.8028						mouse4	0.238818	0.860927						mouse4	0.748627	0.477466						mouse4	0.804496	1.24757
	mouse5	0.200945	0.841928						mouse5	0.140602	0.923005						mouse5	0.828292	0.523727						mouse5	0.782775	1.16373
	mouse6	0.190144	0.800182						mouse6	0.334828	0.862743						mouse6	0.803175	0.52775						mouse6	0.855347	1.25442
Fig. 6f					Fig. 6g
Glycogen (mg/g)					Relative mRNA levels
	DIO	DIO+FGF4				DIO						DIO+FGF4
mouse1	0.165683	0.217218				mouse1	mouse2	mouse3	mouse4	mouse5	mouse6	mouse1	mouse2	mouse3	mouse4	mouse5	mouse6
mouse2	0.184467	0.279831			Pkm	1.37547	1.25685	1.27139	1.01404	1.06963	1.14689	2.51754	2.07611	1.45404	1.47884	1.58074	1.62414
mouse3	0.160867	0.270198			Hk2	0.738584	0.819902	0.731004	0.346569	0.491051	0.536792	3.79683	3.16442	1.80595	1.64615	1.56369	1.49069
mouse4	0.217218	0.282721			Sdha	1.06538	0.936652	0.889686	0.715774	0.867521	0.823716	2.30572	1.42566	1.89421	1.29255	1.68546	1.42372
mouse5	0.204418	0.26201			Pdha1	0.91018	0.882706	0.881233	0.507544	0.591568	0.632725	1.52671	1.15958	0.996206	0.954987	1.04079	1.23188
					Pdk4	1.24855	1.32537	1.77764	1.72549	0.913189	1.64824	1.13123	0.860724	0.685979	0.83632	0.549066	0.624513

## Sheet: Fig.7
Fig. 7b											Fig. 7c
CD68/GAPDH											MCP-1/GAPDH
	db/db	db/db+FGF4										db/db	db/db+FGF4
mouse1	0.526503	0.0475797									mouse1	1.428	0.392039
mouse2	0.711738	0.0850169									mouse2	1.31956	0.588438
mouse3	0.436109	0.0265051									mouse3	1.75867	0.33746
mouse4	0.407445	0.0346822									mouse4	2.02486	0.347144
mouse5	0.542754	0.147619									mouse5	2.29923	0.485482
mouse6	0.761599	0.0950662									mouse6	2.42102	0.132034
Fig. 7e
F480+CD11C+ (Area%)
db/db	db/db+FGF4
8.123	2.125
9.342	1.253
10.321	1.523
9.321	2.012
Fig. 7f
Relative mRNA levels
	db/m					db/db					db/db+FGF4
	mouse1	mouse2	mouse3	mouse4	mouse5	mouse1	mouse2	mouse3	mouse4	mouse5	mouse1	mouse2	mouse3	mouse4	mouse5
F4/80	1.71713	0.590496	1.59107	0.210224	0.678302	9.64646	6.06287	4.86374	6.76372	6.93242	2.05623	3.91768	1.38511	2.51403	2.12874
CD11c	1.9	0.669737	1.59291	1.82978	0.646923	4.93666	9.79243	5.68501	4.79358	8.94252	1.46578	2.1312	3.41448	1.94756	1.54935
KC	0.548666	0.652477	0.52932	0.51907	0.433469	3.26927	5.95458	3.43513	3.26927	4.23156	1.9917	0.820173	0.367038	0.643495	0.471066
Galectin-3	1.63392	0.606397	0.985094	0.334096	0.991946	5.32675	8.56429	6.01403	8.62386	9.89457	1.95658	1.38351	1.33638	2.01159	1.0558
IL1β	0.679086	1.44811	1.34838	1.49658	0.6	9.2642	7.52487	4.12636	3.61448	6.37567	2.14602	0.457444	0.737987	0.547779	0.47687
IL-6	0.555554	0.83716	0.51477	1.37135	0.94737	2.4363	4.03341	2.28469	3.35849	4.36826	1.37745	0.253842	0.275858	0.908778	0.504176
ccl2	1.10888	0.794618	1.29086	0.581694	0.64543	3.02793	3.75375	1.86391	1.7033	2.73462	0.633915	1.14737	1.01279	0.925518	1.1961
ccl3	0.653123	0.326088	1.26868	0.445449	0.656712	9.48791	4.30198	8.23832	8.53466	5.36533	2.83686	1.43727	0.556068	2.7007	0.915945
ccl5	0.734584	0.449066	0.626332	0.936272	0.676315	1.54221	2.30537	1.76578	1.87965	1.96244	0.885768	0.523042	0.474671	0.572362	1.01748
cxcl10	0.798873	0.782621	0.424548	0.988971	0.738247	4.41986	4.03901	2.24315	1.92916	3.37681	0.352086	0.504876	0.335411	0.364502	0.349654
TNFα	1.39959	1.10573	1.39959	0.635075	1.12965	3.52127	2.39959	1.95595	1.74715	2.59824	1.12117	1.18101	1.72309	1.74715	2.13613
	Fig. 7h						Fig. 7i
CD45+CD11b+GFP+ Cells (%)						CD45+GFP+CD11b+F4/80+CD11C+ Cells (%)
	db/m	db/db	db/db+FGF4				db/m	db/db	db/db+FGF4
mouse1	0.93	7.70414	1.20352			mouse1	0.774969	7.30503	1.18282
mouse2	1.26772	6.26005	2.17143			mouse2	1.6739	6.35085	2.93621
mouse3	1.87692	5.14815	2.17683			mouse3	1.659	5.82886	2.11153
mouse4	1.617	3.48679	0.85			mouse4	1.48764	4.14342	2.66024
Fig. 7j
	db/m (plasma concentration (pg/mL))					db/db (plasma concentration (pg/mL))					db/db+FGF4 (plasma concentration (pg/mL))
	mouse1	mouse2	mouse3	mouse4	mouse5	mouse1	mouse2	mouse3	mouse4	mouse5	mouse1	mouse2	mouse3	mouse4	mouse5
IL-6	3.54	5.11	7.06	8.92	4.13	64.77	94.42	163.54	160.75	28.51	11.05	38.21	4.77	16.22	8.92
TNFa	17.86	10.02	14.27	17.86	11.69	119.71	125.46	174.06	224.48	127.43	17.86	42.172	39.22	66.01	38.21
Fig. 7k
Fig. 7m
IL-6 concentration(pg/ml) in cell culture Medium
LG			HG			FGF4 (1 ng/mL)			FGF4 (10 ng/mL)			FGF4 (100 ng/mL)
16.9344	20.0813	18.8017	32.6815	24.845	29.7778	27.571	23.5751	26.9828	21.0269	23.2027	22.6135	19.0407	16.0635	17.0288

## Sheet: Fig.S1
Fig. S1 a
	db/m (Glucose (mg/dl))					db/db (Glucose (mg/dl))					db/db+FGF4 (Glucose (mg/dl))						db/db+FGF1 (Glucose (mg/dl))
Time (h)	mouse1	mouse2	mouse3	mouse4	mouse5	mouse1	mouse2	mouse3	mouse4	mouse5	mouse1	mouse2	mouse3	mouse4	mouse5	mouse6	mouse1	mouse2	mouse3	mouse4	mouse5
0	118.8	140.4	144	129.6	138.6	324	342	342	216	221.4	324	257.4	266.4	270	230.4	237.6	264.6	270	257.4	257.4	307.8
6	104.4	122.4	106.2	122.4	113.4	252	230.4	288	228.6	201.6	154.8	171	181.8	181.8	156.6	126	201.6	165.6	219.6	162	192.6
Fig. S1 b
	db/db (Plasma Insulin (ng/ml))						db/db+FGF4 (Plasma Insulin (ng/ml))
Time (h)	mouse1	mouse2	mouse3	mouse4	mouse5	mouse6	mouse1	mouse2	mouse3	mouse4	mouse5	mouse6
1	18.582	19.831	15.405	24.655	25.589	12.132	13.434	13.12	14.028	26.96	19.369	16.782
3	18.964	15.795	20.138	24.514	19.64	16.495	16.575	13.367	11.561	10.89	6.722	16.23
6	16.443	25.471	20.653	20.297	21.796	11.087	8.352	10.777	11.007	18.031	12.103	11.873
12	13.077	31.424	11.002	20.303	26.626	10.629	12.633	8.647	9.339	8.042	11.301	11.965
Fig. S1 c											Fig. S1d
	C57BL/6J (Glucose (mg/dl))				C57BL/6J+FGF4 (Glucose (mg/dl))						Plasma insulin (mIU/L)
Time (h)	mouse1	mouse2	mouse3	mouse4	mouse1	mouse2	mouse3	mouse4				C57BL/6J	C57BL/6J+FGF4
0	138.6	149.4	142.2	171	167.4	140.4	171	133.2			mouse1	2.16193	1.34563
1	156.6	185.4	165.6	165.6	180	131.4	162	192.6			mouse2	2.08407	1.0783
3	142.2	165.6	160.2	165.6	129.6	126	171	180			mouse3	1.10811	1.04272
6	147.6	162	171	165.6	126	138.6	167.4	165.6			mouse4	1.30693	2.46636
Fig. S1 e
	db/db+FGF4 (3.0 mg/kg BW) (Glucose (mg/dl))						db/m (Glucose (mg/dl))
Time (h)	mouse1	mouse2	mouse3	mouse4	mouse5	mouse6	mouse1	mouse2	mouse3	mouse4	mouse5	mouse6
0	558	484.2	475.2	561.6	565.2	529.2	171	208.8	187.2	198	201.6	169.2
1.5	246.6	210.6	307.8	369	513	237.6	156.6	205.2	149.4	145.8	210.6	174.6
3	194.4	228.6	270	361.8	390.6	223.2	144	205.2	140.4	144	181.8	163.8
6	149.4	158.4	225	288	376.2	131.4	149.4	171	151.2	149.4	198	181.8
12	162	171	174.6	183.6	214.2	113.4	183.6	183.6	212.4	199.8	210.6	162
36	153	135	136.8	178.2	156.6	145.8	180	174.6	194.4	158.4	187.2	153
48	223.2	196.2	217.8	262.8	324	178.2	189	169.2	181.8	153	207	169.2
Fig. S1 f
GLUT4/GAPDH									pAMPKα/AMPKα
	C57BL/6J	C57BL/6J+FGF4								C57BL/6J	C57BL/6J+FGF4
mouse1	1.44468	0.931877							mouse1	0.351097	0.482
mouse2	1.21842	0.853766							mouse2	0.624513	0.349507
mouse3	0.967474	0.964352							mouse3	0.665976	0.387663
mouse4	1.15868	1.2236							mouse4	0.565415	0.555409
mouse5	1.18217	1.38657							mouse5	0.53776	0.354887
mouse6	1.13107	1.43811							mouse6	0.57298	0.489847

## Sheet: Fig.S2
Fig. S2a
Relative mRNA level
	db/db	db/db+FGF4 (0.5h)	db/db+FGF4 (2h)	db/db+FGF4 (6h)
mouse1	0.838943	0.794705	1.50692	1.0968
mouse2	0.887247	1.07594	1.6231	0.771243
mouse3	0.741297	1.11084	2.06806	1.08653
mouse4	1.14311	1.01847	2.21033	0.916033
mouse5	1.13044	0.88247	2.22001	0.814255
mouse6	1.07465	1.16239	1.89796	1.05566
Fig. S2c
	db/db+FGF4 (Glucose (mg/dl))					db/db+FGF4+phloretin (Glucose (mg/dl))
Time (h)	mouse1	mouse2	mouse3	mouse4	mouse5	mouse1	mouse2	mouse3	mouse4	mouse5
0	270	352.8	291.6	522	577.8	261	264.6	586.8	543.6	525.6
1	196.2	259.2	185.4	403.2	322.2	318.6	259.2	626.4	680.4	540
3	162	167.4	178.2	217.8	160.2	298.8	307.8	435.6	507.6	464.4
6	216	169.2	210.6	250.2	160.2	421.2	345.6	397.8	516.6	397.8

## Sheet: Fig.S3
Fig. S3a
	pIRS-1/IRS-1							pAKT/AKT
		db/db	db/db+FGF4						db/db	db/db+FGF4
	mouse1	0.570872	1.07543					mouse1	0.313873	0.757649
	mouse2	0.973294	1.36941					mouse2	0.996853	1.01198
	mouse3	1.07935	0.891473					mouse3	1.02284	0.795349
	mouse4	0.488384	0.617499					mouse4	0.196744	0.7455
	mouse5	0.818692	0.461721					mouse5	0.987357	0.658342
	mouse6	1.21792	0.542367					mouse6	1.11274	0.358945
Fig. S3b
pAKT/AKT
	db/db	db/db+FGF1
mouse1	0.811601	1.11629
mouse2	0.754792	0.886435
mouse3	1.04994	0.80018
mouse4	0.560546	0.659698
mouse5	0.622435	0.584141
mouse6	0.677863	0.59857
Fig. S3c
pFGFR1/GAPDH					pAMPKα/AMPKα
	db/db	db/db+FGF1				db/db	db/db+FGF1
mouse1	0.583338	0.957957			mouse1	0.406496	0.864648
mouse2	0.55947	0.935766			mouse2	0.549298	0.702054
mouse3	0.424943	0.725587			mouse3	0.530211	0.562464
mouse4	0.424817	0.70787			mouse4	0.396764	0.754864
mouse5	0.455868	0.636168			mouse5	0.412055	0.8256
mouse6	0.484807	0.515405			mouse6	0.32544	0.772833

[truncated: 11 more sheets: Fig.S4, Fig.S5, Fig.S7, Fig.S8, Fig.S9, Fig.S10, Fig.S11, Fig.S12, Fig.S13, Supplementary Table S1, Supplementary Table S2]
